# Supplementary material for: New Insights on Vitamin K Metabolism in Senegalese sole (Solea senegalensis) Based on Ontogenetic and Tissue-Specific Vitamin K Epoxide Reductase Molecular Data
Source: Int J Mol Sci. 2020 May 15;21(10):3489. doi: 10.3390/ijms21103489 (PMC7278968; doi:10.3390/ijms21103489)
Supplement: Supplementary file 1 [file ijms-21-03489-s001.zip]

Archive with 4 entries (3 files):
- ijms-781028/
- ijms-781028/Supplementary figure 1. VKORs-Solea senegalensis.docx
- ijms-781028/Supplementary Table 1.xlsx
- ijms-781028/Supplementary table 2.xlsx
