# Supplementary material for: New Insights on Vitamin K Metabolism in Senegalese sole (Solea senegalensis) Based on Ontogenetic and Tissue-Specific Vitamin K Epoxide Reductase Molecular Data
Source: Int J Mol Sci. 2020 May 15;21(10):3489. doi: 10.3390/ijms21103489 (PMC7278968; doi:10.3390/ijms21103489)
Supplement: Supplementary file 1 [file ijms-21-03489-s001.zip › ijms-781028/Supplementary Table 1.xlsx]

## Sheet: Sheet1
Species	VKOR	VKORC1	VKORC1L1
Homo sapiens		NP_076869	NP_775788
Tupaia chinensis		XP_006148184
Oryctolagus cuniculus		XP_002721799	XP_008247878
Mus musculus		NP_848715	NP_081397
Pteropus alecto		XP_006914219	XP_015450164
Orcinus orca		XP_004268762	XP_004268794
Condylura cristata		XP_004692020
Sus scrofa		XP_003124521	XP_003124493
Bos taurus		NP_001003903	XP_024841052
Equus caballus		XP_001500839	XP_023511313
Elephantulus edwardii		XP_006896564	XP_006880867
Trichechus manatus latirostris		XP_004386745	XP_004380843
Dasypus novemcinctus		XP_004479467
Monodelphis domestica			XP_001362436
Ornithorhynchus anatinus		XP_028913552	XP_028938278
Taeniopygia guttata			XP_002196290
Pseudopodoces humilis			XP_005525873
Gallus gallus		NP_996530	NP_001001328
Alligator mississippiensis		XP_006262894	XP_006260257
Salmo salar		XP_014010206
Oryzias latipes		XP_004080362	XP_004076650
Xiphophorus maculatus		XP_005810896	XP_005815601
Takifugu rubripes		NP_001027838	NP_001027940
Solea senegalensis		AGW22701	AGW22702
Maylandia zebra		XP_004575900	XP_004557496
Pundamilia nyererei		XP_005753138	XP_005737854
Oreochromis niloticus		XP_003438529	XP_019209926
Haplochromis burtoni			XP_005928508
Danio rerio		NP_001314861	NP_001018524
Astyanax mexicanus		XP_007248784	XP_007255874
Lepisosteus oculatus			XP_006640900
Ciona intestinalis	NP_001073142
