# Supplementary material for: New Insights on Vitamin K Metabolism in Senegalese sole (Solea senegalensis) Based on Ontogenetic and Tissue-Specific Vitamin K Epoxide Reductase Molecular Data
Source: Int J Mol Sci. 2020 May 15;21(10):3489. doi: 10.3390/ijms21103489 (PMC7278968; doi:10.3390/ijms21103489)
Supplement: Supplementary file 1 [file ijms-21-03489-s001.zip › ijms-781028/Supplementary table 2.xlsx]

## Sheet: Ct values
Tissues	ssvkorc1	ssvkorc1l1
Spleen	31.1895	36.579
	31.2255	36.3353
	31.9984	36.5409
Eye	28.603	35.2427
	29.1966	35.4783
	28.4833	35.2204
Brain	30.567	34.7025
	30.7468	35.4188
	31.0041	35.6489
Testis	29.6905	34.682
	29.6488	33.8705
	29.1922	33.5569
Muscle	29.6743	36.2341
	31.315	38.2736
	30.754	37.9569
Bone	27.2778	35.2592
	27.4086	36.3271
	27.5626	36.1139
Skin	28.9872	36.5926
	28.8984	36.531
	29.502	36.2087
Liver	26.8086	36.8114
	26.3355	36.8638
	26.0166	37.6199
Heart	29.611	37.7718
	30.9503	37.2204
	30.3783	37.4901
Kidney	31.4883	35.3843
	31.551	34.7086
	31.4644	34.4213
Brachial arches	30.8445	35.8106
	31.377	36.1994
	30.9328	36.3471
Intestine	29.9304	36.9592
	30.7112	36.7922
	30.7868	36.2184
Ovary	28.2877	30.7679
	29.374	29.8353
	28.8357	31.2944
